# Supplementary material for: Presumed pituitary apoplexy in 26 dogs: Clinical findings, treatments, and outcomes
Source: J Vet Intern Med. 2023 Apr 21;37(3):1119–28. doi: 10.1111/jvim.16703 (PMC10229324; doi:10.1111/jvim.16703)
Supplement: Supplementary file 2 — Table S2. RT plan details. [file JVIM-37-1119-s001.xlsx]

## Sheet: RT Plan details
Dog #	Fractional Dose (Gy)	# Fractions	Total Dose (Gy)	Prescription Isodose (%)	First Day of RT	Final Day of RT	Total Treatment Time (Days)	Type of Planning	# Fields	Beam Energy	Field orientation	Field Shaping	Planning Software	Primary Image Set	Image Guidance	CTV Margin (mm)	PTV Margin (mm)	Comments
1	2.5	22	55	unknown	2012-07-02	2012-08-01	30	Forward	4	6 MV	Equally spaced (and equally weighted)	MLC	Unknown	CT	MV Port films	Unknown	Unknown	There was no acute radiation toxicity recorded on the final day of RT
2	3	16	48	98	2010-08-30	2010-09-21	22	Forward	4	6 MV	Equally spaced (and equally weighted)	None (4x4 field)	PLUNC for field shaping; manual calculation for monitor units	MRI	MV Port films	Unknown	Unknown
3	2.5	20	50	98.7	2016-08-18	2016-09-15	28	Inverse	5	6 MV	Equally spaced	Sliding window MLC-based IMRT	Eclipse	CT	kV radiographs	Anisotropic, ranging from 0-4mm	2
4	6	5	30	100.9	2018-08-20	2018-08-24	4	Inverse	7	6 MV	Equally spaced	Sliding window MLC-based IMRT	Eclipse	CT	CBCT	2	2
5	2.5	20	50	100	2016-09-12	2016-10-07	25	Inverse	5	6 MV	Equally spaced	Sliding window MLC-based IMRT	Eclipse	CT	CBCT	5	2
6	2.7	20	54	97.4	2016-12-20	2017-01-20	31	Inverse	5	6 MV	Equally spaced	Sliding window MLC-based IMRT	Eclipse	CT	CBCT	0	3
7	16	1	16	94.6	2014-10-07	2014-10-07	1	Inverse	7	6 MV	Equally spaced	Sliding window MLC-based IMRT	Eclipse	CT	CBCT	0	0
8	4	5	20	100	2017-07-25	2017-08-04	10	Forward	2	6 MV	Parallel-opposed; equally weighted	None (4x4 field)	Eclipse	Manual plan	MV Port films	None specified	None specified
